# Supplementary material for: Immune Response Dynamics and Biomarkers in COVID-19 Patients
Source: Int J Mol Sci. 2024 Jun 11;25(12):6427. doi: 10.3390/ijms25126427 (PMC11204302; doi:10.3390/ijms25126427)
Supplement: Supplementary file 1 [file ijms-25-06427-s001.zip]

Archive with 1 entries (1 files):
- ijms-3036630-supplementary.pdf
